# Supplementary material for: Simulating the Residual Layer Thickness in Roll-to-Plate Nanoimprinting with Tensioned Webs
Source: Micromachines (Basel). 2022 Mar 18;13(3):461. doi: 10.3390/mi13030461 (PMC8955766; doi:10.3390/mi13030461)
Supplement: Supplementary file 1 [file micromachines-13-00461-s001.zip]

Archive with 1 entries (1 files):
- micromachines-1636693-supplementary.pdf
